# Supplementary material for: Effects of Concrete Grades and Column Spacings on the Optimal Design of Reinforced Concrete Buildings
Source: Materials (Basel). 2022 Jun 17;15(12):4290. doi: 10.3390/ma15124290 (PMC9228045; doi:10.3390/ma15124290)
Supplement: Supplementary file 1 [file materials-15-04290-s001.zip]

Archive with 1 entries (1 files):
- materials-1758243-supplementary.pdf
